# Supplementary material for: Cytotoxic Effects of Nanoliposomal Cisplatin and Diallyl Disulfide on Breast Cancer and Lung Cancer Cell Lines
Source: Biomedicines. 2023 Mar 27;11(4):1021. doi: 10.3390/biomedicines11041021 (PMC10136257; doi:10.3390/biomedicines11041021)
Supplement: Supplementary file 1 [file biomedicines-11-01021-s001.zip]

Archive with 1 entries (1 files):
- biomedicines-2266209-supplementary.pdf
